# Supplementary material for: Hypersensitivity to PACAP-38 in post-traumatic headache: a randomized clinical trial
Source: Brain. 2023 Oct 21;147(4):1312–20. doi: 10.1093/brain/awad367 (PMC10994530; doi:10.1093/brain/awad367)
Supplement: awad367_Supplementary_Data [file awad367_supplementary_data.zip]

Archive with 2 entries (2 files):
- brain-2023-01311-File008_v2.pdf
- brain-2023-01311-File009.pdf
